# Supplementary material for: Enrichment of Wheat Bread with Platycodon grandiflorus Root (PGR) Flour: Rheological Properties and Microstructure of Dough and Physicochemical Characterization of Bread
Source: Foods. 2023 Jan 29;12(3):580. doi: 10.3390/foods12030580 (PMC9914062; doi:10.3390/foods12030580)
Supplement: Supplementary file 1 [file foods-12-00580-s001.zip]

Archive with 1 entries (1 files):
- foods-2159850-supplementary.pdf
